# Supplementary material for: Characterization of Type 1 Angiotensin II Receptor Activation Induced Dual-Specificity MAPK Phosphatase Gene Expression Changes in Rat Vascular Smooth Muscle Cells
Source: Cells. 2021 Dec 15;10(12):3538. doi: 10.3390/cells10123538 (PMC8700539; doi:10.3390/cells10123538)
Supplement: Supplementary file 1 [file cells-10-03538-s001.zip]

Archive with 1 entries (1 files):
- cells-1484224-supplementary.pdf
